# Supplementary material for: Immunotherapy-Mediated Modulation of the Gut Microbiota in Multiple Sclerosis: The Effects of High-Efficacy (Cladribine) and Moderate-Efficacy (Interferon Beta-1a) Treatments
Source: Int J Mol Sci. 2026 Apr 14;27(8):3500. doi: 10.3390/ijms27083500 (PMC13116577; doi:10.3390/ijms27083500)
Supplement: Supplementary file 1 [file ijms-27-03500-s001.zip]

Archive with 3 entries (3 files):
- Table S1AB.xlsx
- Tables S2AB ,S3ABCD.xlsx
- Tables S4-7.pdf
