# Supplementary material for: Immunotherapy-Mediated Modulation of the Gut Microbiota in Multiple Sclerosis: The Effects of High-Efficacy (Cladribine) and Moderate-Efficacy (Interferon Beta-1a) Treatments
Source: Int J Mol Sci. 2026 Apr 14;27(8):3500. doi: 10.3390/ijms27083500 (PMC13116577; doi:10.3390/ijms27083500)
Supplement: Supplementary file 1 [file ijms-27-03500-s001.zip › Table S1AB.xlsx]

## Sheet: Table S1A
Table S1A - Microbes with differentially relative abundance post- 6 month INFβ-1a therapy versus baseline
	DeSeq2		EdgeR		MetagenomeSeq	LEfSe		Multiple linear regression
	FDR	FC	FDR	FC	FDR	P value	LDA score	FDR	FC	Highest in
Species
Unc. Clostridiales bacterium	ns		0.02	4.87	0.0003	ns		ns		6m IFNβ
Parabacteroides johnsonii CL02T12C29	ns		0.02	0.22	0.00022	ns		ns		Baseline
Ruthenibacterium lactatiformans	ns		0.039	3.31	ns	0.022	2.46	ns		6m IFNβ
Tyzzerella sp Marseille P3062	ns		ns		0.001	ns		ns		6m IFNβ
Azospirillum sp 47_25	ns		ns		0.008	ns		ns		Baseline
Alistipes finegoldii	ns		ns		0.008	ns		ns		Baseline
Unc. Lactobacillaceae bacterium	ns		ns		0.012	ns		ns		Baseline
Ruminococcus torques ATCC 27756	0.092	5.09	0.0061	6.23	0.017	0.0093	3.11	0.038	11	6m IFNβ
Unc. rumen bacterium	ns		0.0029	5.31	0.0047	ns		ns		6m IFNβ
Unc. archaeon	ns		0.0061	10.2	0.001	ns		ns		6m IFNβ
Massiliprevotella massiliensis	ns		0.063	0.13	ns	ns		ns		Baseline
Ruminococcus sp UNK MGS 30	ns		ns		0.041	ns		ns		6m IFNβ
Unc. Desulfovibrio sp	ns		ns		0.08	ns		ns		Baseline
Genus
Ruminococcaceae UCG-011	0.0001	10.9	2.6e-07	7.42	0.0047	ns		ns		6m IFNβ
Klebsiella	ns		4e-06	9.15	0.00081	ns		ns		6m IFNβ
Akkermansia	ns		0.008	7.94	ns	ns		ns		6m IFNβ
Family XIII AD3011 group	0.0279	2.64	0.02	2.66	ns	0.042	2.79	ns		6m IFNβ
Gut metagenome	ns		0.02	4.26	ns	ns		ns		6m IFNβ
Ruminococcaceae UCG-010	ns		0.067	3.49	ns	ns		ns		6m IFNβ
Allisonella	ns		0.075	0.24	0.091	ns		ns		Baseline
Uncultured rumen bacterium	ns		0.075	2.65	ns	ns		ns		6m IFNβ
UBA1819	ns		0.075	2.84	ns	0.024	2.46	ns		6m IFNβ
Asaccharobacter	ns		0.092	0.39	0.0025	ns		ns		Baseline
Christensenellaceae R_7 group	ns		0.092	2.88	ns	ns		ns		6m IFNβ
Asteroleplasma	ns		ns		0.0048	ns		ns		Baseline
Succinivibrio	ns		ns		0.0078	ns		ns		6m IFNβ
Metagenome	ns		ns		0.0506	ns		ns		6m IFNβ
Ruminococcaceae UCG-004	ns		ns		0.062	ns		ns		Baseline
Dorea	ns		ns		ns	0.015	3.7	ns		6m IFNβ
Marvinbryantia	ns		ns		ns	0.022	2.53	ns		6m IFNβ
Candidatus Soleaferrea	ns		ns		ns	0.031	1.35	ns		6m IFNβ
Coprococcus 1	ns		ns		ns	0.032	3.11	ns		6m IFNβ
Lachnospiraceae UCG-004	ns		ns		ns	0.036	-2.87	ns		Baseline
Ruminococcaceae UCG-013	ns		ns		ns	0.038	-3.15	ns		Baseline
Oxalobacter	ns		ns		ns	0.047	1.58	ns		6m IFNβ
Methanosphaera	ns		0.031	6.66	0.03	ns		ns		6m IFNβ
Alloprevotella	ns		0.043	0.1	ns	ns		ns		Baseline
Clostridium innocuum group	ns		0.043	3.23	ns	ns		ns		6m IFNβ
Negativibacillus	ns		0.052	3.02	ns	ns		ns		6m IFNβ
Haemophilus	ns		0.085	0.22	ns	ns		ns		Baseline
Lachnospiraceae UCG-001	ns		ns		ns	0.022	-3.2	ns		Baseline
Family
Akkermansiaceae	ns		0.0039	7.69	ns	ns		ns		6m IFNβ
VadinBE97	ns		0.042	2.83	ns	ns		ns		6m IFNβ
Gut metagenome	ns		0.054	3.44	0.029	ns		ns		6m IFNβ
Christensenellaceae	ns		0.085	2.67	ns	ns		ns		6m IFNβ
Muribaculaceae	ns		ns		0.019	ns		ns		Baseline
Peptococcaceae	ns		0.043	3.5	ns	ns		ns		6m IFNβ
Pasteurellaceae	ns		0.058	0.21	ns	ns		ns		Baseline
Victivallaceae	ns		0.058	2.79	ns	ns		ns		6m IFNβ
Atopobiaceae	ns		0.068	3.53	ns	ns		ns		6m IFNβ
Family XIII	ns		ns		ns	0.048	2.91	ns		6m IFNβ
Order
Verrucomicrobiales	ns		0.0011	9.14	ns	ns		ns		6m IFNβ
Bacteroidales	ns		0.095	0.54	ns	0.049	-4.4	ns		Baseline
Victivallales	ns		0.032	3.99	0.053	ns		ns		6m IFNβ
Pasteurellales	ns		0.048	0.24	ns	ns		ns		Baseline
Mollicutes_RF39	ns		ns		0.053	ns		ns		6m IFNβ
Class
Verrucomicrobiae	ns		0.0017	7.07	0.045	ns		ns		6m IFNβ
Bacilli	0.078	0.36	0.03	0.19	ns	ns		ns		Baseline
Bacteroidia	0.0899	0.52	ns		ns	0.0489	-4.4	ns		Baseline
Lentisphaeria	ns		0.032	3.62	0.031	ns		ns		6m IFNβ
Mollicutes	ns		ns		0.031	ns		ns		Baseline
Phylum
Verrucomicrobia	ns		0.00057	6.85	0.031	ns		ns		6m IFNβ
Bacteroidetes	ns		0.035	0.46	0.097	0.049	-4.4	ns		Baseline
Lentisphaerae	0.0399	-5.1	0.0061	3.74	0.025	ns		ns		6m IFNβ
Tenericutes	ns		ns		0.025*	ns		ns		Baseline
Microbes exhibiting differential abundance following 6 months of INFβ-1a therapy (n=17) compared to baseline (n=31).
Statistical method: EdgeR, DeSeq2, MetagenomeSeq, LEfSe, Multiple linear regression.
Abbreviations: FC – fold change, FDR – false discovery rate, LDA – linear discriminant analysis, LEfSe – LDA effect size, m – months, ns - not significant, unc. - uncultured.

## Sheet: Table S1B
Table S1B - Microbes with differentially relative abundance post 6-month CladT therapy versus baseline
	DeSeq2		EdgeR		MetagenomeSeq	LefSe		Multi-factor analysis		Higher in
	FDR	FC	FDR	FC	FDR	P value	LDA score	FDR	FC
Species
Odoribacter laneus YIT 12061	ns		ns		0.0028	ns		ns		6m CladT
Unc. Clostridiaceae bacterium	ns		ns		0.016	ns		ns		6m CladT
Unc. Lactobacillaceae bacterium	1.6e-13	9.1X106	ns		0.016	ns		ns		6m CladT
Alistipes finegoldii	ns		ns		0.089	ns		ns		6m CladT
Bacteroides stercoris CC31F	ns		ns		0.042	ns		ns		6m CladT
Lactobacillus sp _AB032	ns		ns		0.042	ns		ns		6m CladT
Genus
Megamonas	ns		0.0041	0.036		ns		ns		Baseline
Enterobacter	ns		ns		0.047	ns		ns		Baseline
Catenibacterium	ns		ns		0.047	ns		ns		6m CladT
Rikenellaceae RC9 gut group	ns		ns		0.056	ns		ns		Baseline
Methanosphaera	ns		ns		0.066	ns		ns		6m CladT
Merdibacter	ns		ns		ns	0.015	1.35	ns		6m CladT
Clostridium sensu stricto 1	ns		ns		ns	0.019	-3.5	ns		Baseline
Bifidobacterium	ns		ns		ns	0.036	4.2	ns		6m CladT
Turicibacter	ns		ns		ns	0.041	1.79	ns		6m CladT
Paraprevotella	ns		ns		ns	ns		0.081	0.51	Baseline
Asteroleplasma	ns		ns		0.065	ns		ns		6m CladT
Tyzzerella 3	ns		ns		0.065	ns		ns		Baseline
Synergistes	ns		ns		0.097	ns		ns		6m CladT
Family
Clostridiaceae 1	ns		0.076	0.29	ns	0.021	-3.49	ns		Baseline
Lactobacillaceae	0.002	12.5	ns		ns	ns		ns		6m CladT
Leuconostocaceae	ns		ns		0.05	ns		ns		Baseline
Rikenellaceae	ns		ns		0.05	ns		ns		Baseline
Clostridium sp K4410 MGS_306	ns		ns		0.075	ns		ns		6m CladT
Muribaculaceae	ns		ns		0.085	ns		ns		6m CladT
Bifidobacteriaceae	ns		ns		ns	0.036	4.2	ns		6m CladT
Coriobacteriales Incertae Sedis	ns		ns		ns	ns		0.082	2.25	6m CladT
Order
Pasteurellales	ns		ns		0.092					Baseline
Bifidobacteriales	ns		ns		ns	0.036	4.19	ns		6m CladT
Class
Actinobacteria	ns		ns		ns	0.036	4.19	ns		6m CladT
Verrucomicrobiae	ns		0.05	0.23	ns	ns		ns		Baseline
Phylum
Verrucomicrobia	ns		0.04	0.25	ns	ns		ns		Baseline
Tenericutes	ns		0.065	3.2	ns	ns		ns		6m CladT
Microbes exhibiting differential abundance following 6 months of CladT therapy (n=19) compared to baseline (n=30).
Statistical method: EdgeR, DeSeq2, MetagenomeSeq, LEfSe, Multiple linear regression.
Abbreviations: FC – fold change, FDR – false discovery rate, LDA – linear discriminant analysis, LEfSe – LDA effect size, m – months, ns - not significant, unc. - uncultured.
