# Supplementary material for: Immunotherapy-Mediated Modulation of the Gut Microbiota in Multiple Sclerosis: The Effects of High-Efficacy (Cladribine) and Moderate-Efficacy (Interferon Beta-1a) Treatments
Source: Int J Mol Sci. 2026 Apr 14;27(8):3500. doi: 10.3390/ijms27083500 (PMC13116577; doi:10.3390/ijms27083500)
Supplement: Supplementary file 1 [file ijms-27-03500-s001.zip › Tables S2AB ,S3ABCD.xlsx]

## Sheet: Table S2AB INFβ1 NEDA vs. DA
Table S2A - Microbes exhibiting differentially abundance in patients maintaining NEDA vs. DA in INFβ-1a-treated patients (baseline samples)											Table S2B - Microbes exhibiting differentially abundance in patients maintaining NEDA vs. DA in INFβ-1a-treated patients (post-6 months samples)
	DeSeq2		EdgeR		MetagenomeSeq	LefSe		Higher in				DeSeq2		EdgeR		MetagenomeSeq	LefSe		Higher in
	FDR	FC	FDR	FC	FDR	P value	LDA score					FDR	FC	FDR	FC	FDR	P value	LDA score
Species											Species	ns		ns			ns
Azospirillum sp 47_25	ns		0.0051	0.1	0.0074	ns		DA			Unc. archaeon	ns		ns		2.25e-05	ns		NEDA
Coprococcus sp HPP0074	ns		0.033	9.31		ns		NEDA			Tyzzerella sp Marseille P3062	ns		ns		2.87e-05	ns		DA
Bacteroides thetaiotaomicron	ns		0.033	10.88	0.055	ns		NEDA			Bacteroides vulgatus PC510	ns		ns		0.00099	ns		DA
Bacteroides stercoris CC31F	ns		0.0497	0.09	ns	ns		DA			Unc. Clostridiales bacterium	ns		ns		0.00195	ns		NEDA
Streptococcus salivarius subsp thermophilus	ns		0.0497	6.83	ns	ns		NEDA			Bacteroides eggerthii DSM 20697	ns		ns		0.0037	ns		DA
Enterococcus faecalis	ns		0.0497	0.22	ns	ns		DA			Coprococcus sp HPP0074	ns		ns		0.008	ns		DA
Bacteroides vulgatus PC510	ns		0.0497	9.84	ns	ns		NEDA			Megamonas funiformis YIT 11815	ns		ns		0.0125	ns		DA
Ruminococcus torques ATCC 27756	ns		0.0497	0.16	ns	ns		DA			Genus
Unc. Lactobacillaceae bacterium	ns		0.078	0.19	0.055	ns		DA			Succinivibrio	ns		1.7e-05	0.004		ns		DA
Streptococcus thermophilus TH1435	ns		ns		0.019	ns		DA			Enterococcus	ns		0.024	0.09	0.059	ns		DA
Unc. Bacteroidetes bacterium	ns		ns		0.055	ns		NEDA			Klebsiella	ns		0.067	0.077	0.0033	ns		DA
Genus											Rikenellaceae RC9 gut group	5.19e-11	9028157	ns			ns		DA
Mitsuokella	0.00022	962.5	1.17e-05	0.013	0.0197	0.015	3.28	DA			Veillonella	0.066	28.91	ns			ns		DA
Alloprevotella	1.55e-14	3.27711e-08	0.00018	175.2	0.00097	ns		NEDA			Alloprevotella	ns		ns		0.041	ns		DA
Parasutterella	ns		0.0013	0.055	ns	ns		DA			Azospirillum sp 47_25	ns		ns		0.059	ns		DA
Azospirillum sp 47_25	ns		0.0023	0.099	ns	ns		DA			Tyzzerella 3	ns		ns		ns	0.027	2.39	DA
Anaerostipes	0.0055	0.203	0.0355	5.51	0.0986	0.0059	-3.69	NEDA			Actinomyces	ns		ns		ns	0.029	1.54	DA
Bifidobacterium	0.035	5.15	ns		ns	ns		DA			Holdemania	ns		ns		ns	0.029	-1.34	NEDA
Phascolarctobacterium	ns		ns		0.0049	ns		DA			Coprococcus 2	ns		ns		ns	0.036	4.13	DA
Methanobrevibacter	ns		ns		0.072	ns		NEDA			Family
Erysipelatoclostridium	ns		ns		0.0986	ns		DA			Succinivibrionaceae	ns		8.96e-07	0.004	ns	ns		DA
Lachnospiraceae UCG004	ns		ns		ns	0.019	-2.99	NEDA			Enterococcaceae	ns		0.0089	0.078	0.016	ns		DA
Family											Actinomycetaceae	ns		ns		ns	0.0078	1.79	DA
Gut metagenome	ns		ns		0.00083	ns		NEDA			Order
Order											Aeromonadales	0.0069	0.0009	2.07e-08	0.0028	ns	ns		DA
Gastranaerophilales	ns		0.00016	0.049	6.99^10-5	ns		DA			Bifidobacteriales	0.0099	3.2	ns		ns	ns		NEDA
Rhodospirillales	0.036	24.7	0.026	0.11	0.017	ns		DA			Actinomycetales	ns		ns		ns	0.0078	1.79	DA
Bifidobacteriales	0.036	4.44	ns		ns	ns		DA			Rhodospirillales	ns		ns		ns	0.039	2.49	DA
Verrucomicrobiales	ns		ns		0.0011	ns		DA			Class
Flavobacteriales	ns		ns		0.032	ns		NEDA			Alphaproteobacteria	ns		ns		ns	0.039	2.49	DA
Class											Phylum
Melainabacteria	ns		0.001	0.08	0.00089	ns		DA			Cyanobacteria	ns		0.078	0.09	ns	ns		DA
Alphaproteobacteria	0.056	21.5	0.029	0.13	0.024	ns		DA			Fusobacteria	ns		ns		0.039	ns		NEDA
Verrucomicrobiae	ns		ns		0.079	ns		DA			Synergistetes	ns		ns		0.056	ns		DA
Phylum
Cyanobacteria	ns		2.93e-05	0.053	0.00056	ns		DA			Microbes exhibiting differential relative abundance in patients maintaining NEDA after 1 year of INFβ-1a therapy
Euryarchaeota	ns		ns		0.048	ns		DA			compared to patients with DA (post-6 month samples ) (n=17).
											Statistical method: EdgeR, DeSeq2, MetagenomeSeq, LEfSe, Multiple linear regression.
Microbes exhibiting differential relative abundance in patients maintaining NEDA after 1 year of INFβ-1a therapy											Abbreviations: DA - disease activity, FC – fold change, FDR – false discovery rate, LDA – linear discriminant analysis, LEfSe – LDA effect size,
compared to patients with DA ( baseline samples) (n=24).											NEDA- no evidence of disease activity, ns - not significant, unc. - uncultured.
Statistical method: EdgeR, DeSeq2, MetagenomeSeq, LEfSe.
Abbreviations: DA - disease activity, FC – fold change, FDR – false discovery rate, LDA – linear discriminant analysis, LEfSe – LDA effect size,
NEDA- no evidence of disease activity, ns - not significant, unc. - uncultured.

## Sheet: Table S3ABCD CladT NEDA vs. DA
Table S3A - Microbes exhibiting differentially abundance in patients maintaining NEDA at 1-year follow-up vs. DA in CladT-treated patients (baseline samples)											Table S3B - Microbes exhibiting differentially abundance in patients maintaining NEDA at 2-year follow-up vs. DA in CladT-treated patients (baseline samples)											Table S3C - Microbes exhibiting differentially abundance in patients maintaining NEDA at 1-year follow-up vs. DA in CladT-treated patients (post- 6 months samples)											Table S3D- Microbes exhibiting differentially abundance in patients maintaining NEDA at 2-year follow-up vs.DA in CladT-treated patients (post- 6 months samples)
	DeSeq2		EdgeR		MetagenomeSeq	LefSe		Higher in				DeSeq2		EdgeR		MetagenomeSeq	LefSe		Higher in				DeSeq2		EdgeR		MetagenomeSeq	LefSe		Higher in				DeSeq2		EdgeR		MetagenomeSeq	LefSe		Higher in
	FDR	FC	FDR	FC	FDR	P value	LDA score					FDR	FC	FDR	FC	FDR	P value	LDA score					FDR	FC	FDR	FC	FDR	P value	LDA score					FDR	FC	FDR	FC	FDR	P value	LDA score
Species											Species	ns										Species											Species
Acidaminococcus intestini DSM 21505	ns		0.033	8.74	0.019	ns		NEDA			Acidaminococcus intestini DSM 21505	ns		0.0013	8.95	0.0089	ns		NEDA			Acidaminococcus intestini DSM 21505	ns		ns		0.062	ns		NEDA?			Acidaminococcus intestini DSM 21505	ns		0.014	11.6	0.07	ns		NEDA
Alistipes finegoldii	ns		0.042	4.28	ns	ns		NEDA			Bacteroides uniformis CL03T12C37	ns		0.044	5.69	ns	ns		NEDA			Azospirillum sp 47_25	ns		0.0032	0.034	0.041	ns		DA			Azospirillum sp. 47_25	ns		0.035	0.04	ns	ns		DA
Azospirillum sp 47_25	ns		0.09	0.19	ns	ns		DA			Bifidobacterium sp MC 10	ns		0.0011	8.54	0.0012	ns		NEDA			Bacteroides eggerthii DSM 20697	ns		0.086	15.8	0.062	ns		NEDA			Bacteroides ovatus V975	ns		ns		ns	0.025	-2.58	DA
Bacteroides stercoris CC31F	ns		0.042	0.13	ns	ns		DA			Coprobacillus sp 8_1_38FAA	ns		ns		0.0025	ns		NEDA			Bacteroides ovatus V975	ns		ns		0.072	0.0053	-2.74	DA			Bacteroides stercoris CC31F	ns		ns		ns	0.044	2.5	NEDA
Bacteroides uniformis CL03T12C37	ns		0.09	4.55	ns	ns		NEDA			Drancourtella massiliensis	ns		0.00016	22.18	0.0019	ns		NEDA			Bacteroides vulgatus PC510	ns		ns		0.062	ns		NEDA			Lactobacillus sp. AB032	8.0x10-14	3.2x107	5.9x10-6	81.3	0.03	0.04	3.03	NEDA
Bifidobacterium sp MC_10	ns		0.042	6.05	0.047	ns		NEDA			Eubacterium ramulus	ns		ns		0.0089	ns		DA			Bifidobacterium sp MC 10	ns		ns		0.056	ns		NEDA			Ruminococcus gnavus CC55_001C	0.059	42.4	ns		ns	ns		NEDA
Burkholderia sp K4410 MGS135	ns		0.042	0.2	ns	ns		DA			Ruminococcus sp UNK MGS 30	ns		0.012	0.02	ns	ns		DA			Clostridium sp K4410 MGS 306	ns		ns		0.075	ns		NEDA			Ruthenibacterium lactatiformans	0.059	10.1	0.0006	9.02	ns	ns		NEDA
Coprobacillus sp 8_1_38FAA	ns		ns		0.073	ns		DA			Streptococcus salivarius subsp thermophilus	ns		0.0013	12	0.0098	ns		NEDA			Escherichia coli	ns		ns		0.087	ns		NEDA			Turicibacter sp. H121	ns		ns		0.067	ns		NEDA
Drancourtella massiliensis	ns		0.042	8.3	ns	ns		NEDA			Unc. Methanobrevibacter sp	ns		ns		ns	0.0085	1.52	NEDA			Lactobacillus sp AB032	ns		0.059	37.1	0.00016	ns		NEDA			Unc. archaeon	ns		1.8x10-7	33.7	0.0048	0.01	2.68	NEDA
Escherichia coli	ns		0.042	10.1	ns	ns		NEDA			Uncul. Ruminococcus sp	ns		0.0008	44	ns	ns		NEDA			Lactococcus lactis subsp lactis	ns		ns		0.075	ns		DA			Unc. Methanobrevibacter sp	ns		ns		0.057	0.034	1.39	NEDA
Lactococcus lactis subsp lactis	ns		0.084	0.33	ns	ns		DA			Genus											Massiliprevotella massiliensis	ns		0.063	10.2	0.058	ns		NEDA			Unc. Ruminococcus sp	ns		ns		0.052	ns		NEDA
Parabacteroides johnsonii CL02T12C29	ns		ns		0.083	ns		DA			Anaerotruncus	ns		ns		ns	0.024	1.56	NEDA			Streptococcus salivarius subsp thermophilus	ns		0.085	13.1	0.074	ns		NEDA			Genus
Ruthenibacterium lactatiformans	ns		0.042	8.46	ns	ns		NEDA			CAG-352	ns		0.001	47.9	0.027	ns		NEDA			Unc. archaeon	ns		0.059	17.6	0.00016	ns		NEDA			Azospirillum sp 47_25	ns		0.024	0.03	ns	ns		DA
Streptococcus sanguinis	ns		0.09	0.34	ns	ns		DA			Catenibacterium	ns		ns		0.051	ns		DA			Unc. Desulfovibrio sp	ns		ns		0.087	ns		DA			CAG-352	ns		ns		0.041	ns		DA
Unc. Methanobrevibacter sp	ns		ns		ns	0.025	1.3	NEDA			Eubacterium ventriosum group	ns		ns		ns	0.034	-3.03	DA			Unc. Thermoanaerobacterales bacterium	ns		ns		0.0021	ns		DA			Candidatus Soleaferrea	ns		ns		ns	0.049	1.6	NEDA
Unc. Ruminococcus sp	ns		0.0581	16.4	0.047	ns		NEDA			Fournierella	ns		0.045	0.09	ns	0.017	-2.22	DA			Genus											Catenibacterium	ns		ns		ns	0.027	3.6	NEDA
Genus											Lachnospiraceae ND3007 group	ns		ns		0.051	0.04	-3.3	DA			Azospirillum sp 47_25	0.063	0.01	7.03e-05	0.025	0.014	ns		DA			Coprobacillus	ns		0.00053	10.6	ns	0.026	2.47	NEDA
Akkermansia	ns		0.042	10.5	0.081	0.013	3.75	NEDA			Lachnospiraceae NK4B4 group	ns		ns		0.034	ns		DA			Catenibacterium	0.05	102.7	0.067	25.4	ns	ns		NEDA			Desulfovibrio	ns		0.0496	5.75	ns	ns		NEDA
Anaerotruncus	ns		ns		ns	0.042	1.35	NEDA			Lactonifactor	ns		0.0054	5.14	0.051	0.0029	1.95	NEDA			Clostridium sensu stricto 1	ns		ns		0.085	0.014	3.19	NEDA			Eisenbergiella	0.0029	27.2	0.0003	11.2	0.064	0.034	2.52	NEDA
Azospirillum sp 47_25	ns		0.052	0.11	ns	ns		DA			Libanicoccus	ns		0.045	6.74	ns	ns		NEDA			Clostridium sp K4410.MGS-306	ns		ns		0.085	ns		NEDA			Enterococcus	ns		0.0025	12	ns	ns		NEDA
Blautia	ns		ns		ns	0.036	-4.08	DA			Methanobrevibacter	ns		ns		ns	0.012	3.16	NEDA			Coprobacillus	ns		0.06	7.82	ns	ns		NEDA			Eubacterium	0.0063	56.2	8.4e-05	14.1	0.033	0.0015	2.26	NEDA
CAG 352	ns		0.095	16	ns	ns		NEDA			Odoribacter	ns		ns		ns	0.046	2.31	NEDA			Desulfovibrio	ns		0.055	10.6	ns	0.049	2.6	NEDA			Eubacterium fissicatena group	ns		ns		ns	0.031	1.59	NEDA
CAG 56	ns		0.039	0.12	ns	0.024	-3.51	DA			Prevotellaceae UCG 001	ns		ns		0.034	ns		NEDA			Eisenbergiella	0.057	20.9	0.055	8.54	0.085	ns		NEDA			Eubacterium hallii group	ns		ns		ns	0.0087	-3.73	DA
Catenibacterium	ns		ns		0.082	ns		NEDA			Rikenellaceae RC9 gut group	ns		0.0422	0.05	ns	ns		DA			Eubacterium	ns		ns		0.047	ns		NEDA			Flavonifractor	ns		ns		ns	0.031	2.11	NEDA
Christensenellaceae R7 group	ns		ns		ns	0.048	3.7	NEDA			Ruminococcaceae NK4A214 group	ns		ns		0.051	ns		NEDA			Eubacterium ruminantium group	0.05	17.9	ns		ns	ns		NEDA			GCA-900066575	ns		ns		ns	0.031	-2.23	DA
Cloacibacillus	ns		0.067	5.01	0.094	ns		NEDA			Sellimonas	ns		0.0031	14.8	ns	0.035	2.84	NEDA			Holdemanella	ns		ns		0.0037	ns		DA			Lachnospira	ns		ns		ns	0.04	-3.36	DA
Coprobacter	ns		0.095	3.48	0.094	0.02	1.96	NEDA			Sutterella	ns		ns		0.059	ns		DA			Lachnospiraceae NK4B4 group	ns		0.06	9.09	ns	ns		NEDA			Lachnospiraceae ND3007 group	ns		ns		0.037	ns		NEDA
Desulfovibrio	ns		ns		0.094	ns		DA			Tyzzerella 3	ns		ns		0.027	ns		NEDA			Lactococcus	ns		ns		ns	0.032	1.55	NEDA			Lachnospiraceae NK4B4 group	ns		0.0013	10.1	ns	ns		NEDA
Eisenbergiella	ns		0.039	9.69	ns	ns		NEDA			Tyzzerella 4	ns		0.00018	25	ns	ns		NEDA			Methanobrevibacter	0.0012	575.8	0.0022	87.9	0.00063	0.017	3.21	NEDA			Lactobacillus	0.0496	35	ns		ns	ns		NEDA
Eubacterium	ns		ns		ns	0.012	1.62	NEDA			Family											Methanosphaera	ns		0.055	12.9	ns	ns		NEDA			Libanicoccus	ns		0.0083	11.7	0.024	0.046	2.87	NEDA
Eubacterium ventriosum group	ns		ns		0.035	ns		DA			Burkholderiaceae	ns		ns		ns	0.025	-3.09	DA			Mitsuokella	ns		0.021	0.065	ns	ns		DA			Methanobrevibacter	ns		0.0013	18.3	ns	0.026	3.18	NEDA
Fournierella	ns		0.06	0.22	ns	ns		DA			Methanobacteriaceae	ns		ns		ns	0.018	3.14	NEDA			Mogibacterium	ns		0.087	9.87	0.00063	ns		NEDA			Methanosphaera	0.092	154.2	8.3x10-6	23.8	0.041	0.009	2.67	NEDA
Gut metagenome	ns		0.06	6.41	0.081	ns		NEDA			Puniceicoccaceae	ns		ns		ns	0.024	1.74	NEDA			Odoribacter	ns		ns		ns	0.028	-2.24	DA			Oscillibacter	ns		ns		ns	0.049	2.32	NEDA
Lachnospiraceae ND3007 group	ns		ns		ns	0.00635	-3.37	DA			Order											Parasutterella	0.063	0.14	0.021	0.15	0.085	ns		DA			Prevotellaceae UCG-001	ns		0.024	5.92	ns	ns		NEDA
Lachnospiraceae NK4B4 group	ns		ns		0.094	ns		DA			Betaproteobacteriales	ns		ns		0.066	0.025	-3.09	DA			Phascolarctobacterium	0.05	13.2	0.06	9.62	0.033	0.03	3.19	NEDA			Rikenellaceae RC9 gut group	ns		0.036	0.03	ns	ns		DA
Megasphaera	ns		ns		0.094	ns		NEDA			Flavobacteriales	ns		ns		0.066	ns		DA			Prevotella 7	ns		0.055	12.8	0.085	ns		NEDA			Ruminiclostridium 6	ns		ns		0.037	ns		NEDA
Methanobrevibacter	ns		ns		0.0071	0.016	2.97	NEDA			Gastranaerophilales	ns		ns		ns	0.018	2.14	NEDA			Rikenellaceae RC9 gut group	5.2e-10	3x106	0.021	41.2	0.029	ns		NEDA			Ruminococcus gnavus group	0.0063	16.5	ns		ns	ns		NEDA
Methanosphaera	ns		ns		0.0068	ns		NEDA			Methanobacteriales	ns		ns		0.089	0.018	3.14	NEDA			Romboutsia	ns		ns		0.098			DA			Synergistes	2.1x10-12	1.7x108	1.2e-05	40.4	0.067	0.04	2.89	NEDA
Prevotellaceae UCG 001	ns		0.039	11	0.0071	ns		NEDA			Opitutales	ns		ns		0.066	0.024	1.75	NEDA			Ruminococcaceae UCG 003	ns		ns		ns	0.034	-2.46	DA			Tyzzerella 3	1.1x10-11	2.4x10-7	0.019	0.03	0.033	ns		DA
Ruminococcaceae NK4A214 group	ns		0.095	5.22	ns	ns		NEDA			Synergistales	ns		ns		0.069			DA			Ruminococcus torques group	ns		ns		ns	0.034	3.7	NEDA			Tyzzerella 4	0.048	474	3.6x10-6	147	0.0077			NEDA
Ruminococcaceae UCG 010	ns		ns		ns	0.043	2.91	NEDA			Victivallales	ns		ns		0.066	ns		NEDA			Synergistes	ns		0.055	21.6	ns	ns		NEDA			UBA1819	0.048	10.3	0.0097	6.8	ns	ns		NEDA
Sutterella	ns		ns		0.047	ns		NEDA			Class											Tyzzerella 4	ns		0.022	76.5	ns	ns		NEDA			Family
Tyzzerella 3	ns		0.052	7.01	0.0068	ns		NEDA			Gammaproteobacteria	0.0084	0.293	0.047	0.18	ns	0.0155	-3.46	DA			Uncul. Thermoanaerobacterales bacterium	ns		ns		0.0037	ns		NEDA			Atopobiaceae	ns		0.027	7.61	ns	ns		NEDA
Tyzzerella 4	ns		0.06	9.78	ns	ns		NEDA			Melainabacteria	ns		ns		ns	0.018	2.14	NEDA			Family											Enterococcaceae	ns		0.021	5.78	ns	ns		NEDA
UBA1819	ns		0.095	5.13	ns	ns		NEDA			Methanobacteria	ns		ns		ns	0.018	3.14	NEDA			Acidaminococcaceae	ns		ns		ns	0.035	3.19	NEDA			Eubacteriaceae	ns		0.0019	9.55	0.029	0.005	2.26	NEDA
Weissella	ns		ns		0.05	ns		NEDA			Phylum											Burkholderiaceae	ns		ns		ns	0.028	-3.09	DA			Methanobacteriaceae	ns		0.0026	13.5	ns	0.026	3.29	NEDA
Family											Cyanobacteria	ns		ns		ns	0.018	2.14	NEDA			Clostridiaceae_1	ns		ns		ns	0.014	3.2	NEDA			Muribaculaceae	ns		0.0034	7.36	0.029	0.0095	2.16	NEDA
Akkermansiaceae	ns		0.0395	7	0.062	0.013	3.74	NEDA			Euryarchaeota	ns		0.014	6.13	ns	0.018	3.14	NEDA			Clostridium sp K4410.MGS-306	ns		ns		0.023	ns		DA			Puniceicoccaceae	ns		0.027	4.61	ns	0.026	2.38	NEDA
Burkholderiaceae	ns		0.0395	0.26	0.074	0.02	-3.12	DA			Proteobacteria	0.015	0.408	0.014	0.18	ns	ns		DA			Methanobacteriaceae	0.0009	356.2	0.0011	60.6	0.021	0.017	3.27	NEDA			Synergistaceae	ns		0.0001	21		0.034	2.94	NEDA
Christensenellaceae	ns		ns		ns	0.045	3.7	NEDA														Muribaculaceae	ns		ns		0.019	ns		NEDA			VadinBE97	ns		0.0088	5.44	ns	ns		NEDA
Clostridium sp K4410 MGS 306	ns		ns		0.043	ns		NEDA			Microbes exhibiting differential relative abundance in patients maintaining NEDA after 2 years of CladT therapy											Prevotellaceae	0.06	0.07	ns		ns	ns		DA			Order
Desulfovibrionaceae	ns		ns		ns	0.032	2.96	NEDA			compared to patients with DA (baseline samples) (n=25).											Synergistaceae	ns		0.048	12.5	ns	ns		NEDA			Enterobacteriales	ns		ns		0.008	ns		NEDA
Eubacteriaceae	ns		ns		ns	0.0107	1.7	NEDA			Statistical method: EdgeR, DeSeq2, MetagenomeSeq, LEfSe, Multiple linear regression.											VadinBE97	ns		ns		0.0064	ns		NEDA			Methanobacteriales	ns		0.0012	12.5	0.001	0.026	3.29	NEDA
Gut metagenome	ns		ns		0.0051	ns		NEDA			Abbreviations: DA - disease activity, FC – fold change, FDR – false discovery rate, LDA – linear discriminant analysis, LEfSe – LDA effect size,											Order											Opitutales	ns		ns		0.004	0.026	2.38	NEDA
Lachnospiraceae	ns		ns		ns	0.032	-4.75	DA			NEDA- no evidence of disease activity, ns - not significant, unc. - uncultured.											Betaproteobacteriales	ns		ns		0.077	0.028	-3.09	DA			Synergistales	ns		0.0001	18	0.008	0.034	2.94	NEDA
Leuconostocaceae	ns		ns		0.05	ns		DA														Enterobacteriales	ns		ns		0.0098	ns		DA?			Victivallales	ns		ns		0.008	ns		NEDA
Methanobacteriaceae	ns		ns		0.01	0.016	3.1	NEDA														Izimaplasmatales	ns		ns		0.094	ns		NEDA			Class
Muribaculaceae	ns		ns		0.043	ns		NEDA														Methanobacteriales	0.0005	258.3	0.0017	50.4	0.0098	0.017	3.27	NEDA			Lentisphaeria	ns		ns		0.065	ns		DA
Pasteurellaceae	ns		0.0395	0.23	ns	ns		DA														Opitutales	ns		ns		0.019	ns		DA			Methanobacteria	ns		0.0004	13.5	0.068	0.026	3.29	NEDA
Prevotellaceae	ns		0.0395	0.11	ns	ns		DA														Synergistales	ns		0.035	11.2	0.09	ns		NEDA			Mollicutes	ns		0.099	0.1	0.065	ns		DA
Puniceicoccaceae	0.089	28.5	ns		ns	0.034	2.13	NEDA														Class											Synergistia	ns		5e-05	20.9	ns	0.034	2.94	NEDA
Synergistaceae	ns		0.045	4.7	0.043	ns		NEDA														Methanobacteria	0.0002	352	0.0014	49.8	0.023	0.017	3.27	NEDA			Phylum
VadinBE97	ns		0.074	3.04	0.074	ns		NEDA														Mollicutes	ns		0.039	0.16	ns	ns		DA			Euryarchaeota	ns		0.00016	15.9	0.026	0.026	3.29	NEDA
Order																						Synergistia	ns		0.0249	11.8	ns	ns		NEDA			Lentisphaerae	ns		ns		0.017	ns		NEDA
Aeromonadales	ns		ns		0.0019	ns		NEDA														Phylum											Synergistetes	0.035	550.8	9.6x10-6	23.4	0.026	0.034	2.94	NEDA
Betaproteobacteriales	ns		0.028	0.26	0.029	0.02	-3.12	DA														Euryarchaeota	0.00018	383.9	0.00097	36.18	0.0022	0.017	3.27	NEDA			Tenericutes	ns		0.088	0.13	0.035	ns		DA
Desulfovibrionales	ns		ns		ns	0.032	2.96	NEDA														Synergistetes	ns		0.038	11.24	ns	ns		NEDA
Flavobacteriales	ns		ns		0.055	ns		DA														Tenericutes	ns		0.095	0.24	ns	ns		DA			Microbes exhibiting differential relative abundance in patients maintaining NEDA after 2 years of CladT therapy
Methanobacteriales	ns		ns		0.0019	0.016	3.1	NEDA																									compared to patients with DA (post-6 months samples) (n=18).
Opitutales	0.035	24.1	ns		0.09	0.034	2.13	NEDA														Microbes exhibiting differential relative abundance in patients maintaining NEDA after 1 year of CladT therapy											Statistical method: EdgeR, DeSeq2, MetagenomeSeq, LEfSe, Multiple linear regression.
Pasteurellales	ns		0.028	0.22	0.078	ns		DA														compared to patients with DA (post-6 months samples) (n=19).											Abbreviations: DA - disease activity, FC – fold change, FDR – false discovery rate, LDA – linear discriminant analysis, LEfSe – LDA effect size,
Rhodospirillales	ns		0.059	0.17	ns	ns		DA														Statistical method: EdgeR, DeSeq2, MetagenomeSeq, LEfSe, Multiple linear regression.											NEDA- no evidence of disease activity, ns - not significant, uncul. - uncultured.
Synergistales	ns		ns		0.0032	ns		NEDA														Abbreviations: DA - disease activity, FC – fold change, FDR – false discovery rate, LDA – linear discriminant analysis, LEfSe – LDA effect size,
Verrucomicrobiales	ns		0.076	5.35	0.029	0.013	3.74	NEDA														NEDA- no evidence of disease activity, ns - not significant, unc. - uncultured.
Class
Alphaproteobacteria	ns		0.0136	0.13	ns	ns		DA
Deltaproteobacteria	ns		ns		ns	0.032	2.96	NEDA
Gammaproteobacteria	ns		0.0136	0.26	ns	ns		DA
Methanobacteria	ns		ns		0.038	0.016	3.1	NEDA
Synergistia	ns		ns		0.061	ns		NEDA
Verrucomicrobiae	ns		ns		ns	0.0024	3.73	NEDA
Phylum
Actinobacteria	ns		0.066	0.4	ns	ns		DA
Euryarchaeota	ns		0.0227	5.41	0.0064	0.016	3.09	NEDA
Firmicutes	ns		0.043	0.39	ns	ns		DA
Lentisphaerae	ns		ns		0.077	ns		NEDA
Proteobacteria	ns		0.00055	0.21	ns	ns		DA
Synergistetes	ns		ns		0.0084	ns		NEDA
Verrucomicrobia	0.0041	9.61	0.00059	8.97	0.016	0.0024	3.73	NEDA
Microbes exhibiting differential relative abundance in patients maintaining NEDA after 1 year of CladT therapy
compared to patients with DA ( baseline samples) (n=27).
Statistical method: EdgeR, DeSeq2, MetagenomeSeq, LEfSe.
Abbreviations: DA - disease activity, FC – fold change, FDR – false discovery rate, LDA – linear discriminant analysis, LEfSe – LDA effect size,
NEDA- no evidence of disease activity, ns - not significant, unc. - uncultured.
